# Supplementary material for: Impact of Preoperative CT-Measured Sarcopenia on Clinical, Pathological, and Oncological Outcomes After Elective Rectal Cancer Surgery
Source: Diagnostics (Basel). 2025 Mar 5;15(5):629. doi: 10.3390/diagnostics15050629 (PMC11899399; doi:10.3390/diagnostics15050629)
Supplement: Supplementary file 1 [file diagnostics-15-00629-s001.zip]

Archive with 1 entries (1 files):
- diagnostics-3470922-supplementary.pdf
